# Supplementary material for: Transcriptome and genome-wide analysis of the potential role of SKP1 gene family in the development of floral organs of two related species of Allium fistulosum
Source: Front Plant Sci. 2024 Nov 7;15:1470780. doi: 10.3389/fpls.2024.1470780 (PMC11578749; doi:10.3389/fpls.2024.1470780)
Supplement: Supplementary file 2 [file Table1.xls]

ID	Description	GeneRatio	BgRatio	pvalue	p.adjust	qvalue	geneID	Count	Ontology
GO:0000183	chromatin silencing at rDNA	53/2292	135/29984	9.52736154124449e-25	1.74255442589362e-21	1.65224506728424e-21	AfisC2G07460/AfisC8G04431/AfisC8G04433/AfisC8G00817/AfisC7G05577/AfisC4G02100/AfisC1G03887/AfisC3G01119/AfisC5G04334/AfisC4G04510/AfisC4G04509/AfisC4G04497/AfisC4G04495/AfisC4G04492/AfisC4G04491/AfisC3G00400/AfisC5G03194/AfisC7G05169/AfisC3G05132/AfisC3G05104/AfisC3G05103/AfisC4G06821/AfisC3G00722/AfisC3G00721/AfisC3G00728/AfisC3G00724/AfisC3G00732/AfisC5G05267/AfisC4G05341/AfisC2G03086/AfisC4G05…	53	P
GO:0031047	gene silencing by RNA	65/2292	204/29984	4.69526673597949e-24	5.725095240071e-21	5.42838733159735e-21	AfisC2G07460/AfisC8G04431/AfisC8G04433/AfisC8G00817/AfisC7G05577/AfisC4G02100/AfisC1G03887/AfisC3G01119/AfisC5G04334/AfisC4G04510/AfisC4G04509/AfisC4G04497/AfisC4G04495/AfisC4G04492/AfisC4G04491/AfisC5G03194/AfisC1G07141/AfisC7G05169/AfisC4G04325/AfisS106G00003/AfisC1G04733/AfisC3G05138/AfisC3G05132/AfisC3G05148/AfisC3G05104/AfisC3G05103/AfisC4G06821/AfisC3G00722/AfisC3G00721/AfisC3G00728/AfisC3G…	65	P
GO:0045815	positive regulation of gene expression, epigenetic	52/2292	140/29984	5.47508097558172e-23	5.00696155216948e-20	4.74747153014257e-20	AfisC2G07460/AfisC8G04431/AfisC8G04433/AfisC8G00817/AfisC7G05577/AfisC4G02100/AfisC1G03887/AfisC3G01119/AfisC5G04334/AfisC4G04510/AfisC4G04509/AfisC4G04497/AfisC4G04495/AfisC4G04492/AfisC4G04491/AfisC5G03194/AfisC7G05169/AfisC3G05132/AfisC3G05104/AfisC3G05103/AfisC4G06821/AfisC3G00722/AfisC3G00721/AfisC3G00728/AfisC3G00724/AfisC3G00732/AfisC5G05267/AfisC4G05341/AfisC2G03086/AfisC4G05317/AfisC5G04…	52	P
GO:0045653	negative regulation of megakaryocyte differentiation	36/2292	71/29984	7.53813689655687e-22	5.51490095352101e-19	5.22908654192735e-19	AfisC8G04431/AfisC8G04433/AfisC8G00817/AfisC7G05577/AfisC4G02100/AfisC1G03887/AfisC3G01119/AfisC5G04334/AfisC4G04510/AfisC4G04509/AfisC4G04497/AfisC4G04495/AfisC4G04492/AfisC4G04491/AfisC5G03194/AfisC3G05132/AfisC3G05104/AfisC3G05103/AfisC4G06821/AfisC5G05267/AfisC4G05341/AfisC4G05317/AfisC5G04186/AfisC5G04192/AfisC3G06777/AfisC3G06776/AfisC2G09427/AfisC1G09078/AfisC5G01360/AfisC8G03796/AfisC8G03…	36	P
GO:0016233	telomere capping	36/2292	74/29984	4.61104024876815e-21	2.81119753833232e-18	2.66550484555983e-18	AfisC8G04431/AfisC8G04433/AfisC8G00817/AfisC7G05577/AfisC4G02100/AfisC1G03887/AfisC3G01119/AfisC5G04334/AfisC4G04510/AfisC4G04509/AfisC4G04497/AfisC4G04495/AfisC4G04492/AfisC4G04491/AfisC5G03194/AfisC3G05132/AfisC3G05104/AfisC3G05103/AfisC4G06821/AfisC5G05267/AfisC4G05341/AfisC4G05317/AfisC5G04186/AfisC5G04192/AfisC3G06777/AfisC3G06776/AfisC2G09427/AfisC1G09078/AfisC5G01360/AfisC8G03796/AfisC8G03…	36	P
GO:0006335	DNA replication-dependent nucleosome assembly	36/2292	78/29984	4.33543292976193e-20	2.01374373088427e-17	1.9093797569174e-17	AfisC8G04431/AfisC8G04433/AfisC8G00817/AfisC7G05577/AfisC4G02100/AfisC1G03887/AfisC3G01119/AfisC5G04334/AfisC4G04510/AfisC4G04509/AfisC4G04497/AfisC4G04495/AfisC4G04492/AfisC4G04491/AfisC5G03194/AfisC3G05132/AfisC3G05104/AfisC3G05103/AfisC4G06821/AfisC5G05267/AfisC4G05341/AfisC4G05317/AfisC5G04186/AfisC5G04192/AfisC3G06777/AfisC3G06776/AfisC2G09427/AfisC1G09078/AfisC5G01360/AfisC8G03796/AfisC8G03…	36	P
GO:0034080	CENP-A containing nucleosome assembly	38/2292	87/29984	4.40403221625865e-20	2.01374373088427e-17	1.9093797569174e-17	AfisC8G04431/AfisC8G04433/AfisC8G00817/AfisC7G05577/AfisC4G02100/AfisC1G03887/AfisC3G01119/AfisC5G04334/AfisC4G04510/AfisC4G04509/AfisC4G04497/AfisC4G04495/AfisC4G04492/AfisC4G04491/AfisC5G03194/AfisC3G05132/AfisC3G05104/AfisC3G05103/AfisC4G06821/AfisC5G05267/AfisC4G05341/AfisC4G05317/AfisC5G04186/AfisC5G04192/AfisC2G09567/AfisC3G06777/AfisC3G06776/AfisC7G06092/AfisC2G09427/AfisC1G09078/AfisC5G01…	38	P
GO:0006334	nucleosome assembly	60/2292	209/29984	9.00186829007328e-20	3.6587593561209e-17	3.46914105447853e-17	AfisC3G03884/AfisC2G07460/AfisC3G05227/AfisC3G05208/AfisC3G05209/AfisC5G04330/AfisC7G00440/AfisC7G05169/AfisC2G07303/AfisC2G07304/AfisC7G00335/AfisC7G00369/AfisC1G04798/AfisC7G00343/AfisC7G00344/AfisC2G07299/AfisC6G01097/AfisC4G00646/AfisC1G02094/AfisC4G06830/AfisC4G06832/AfisC4G06833/AfisC4G06834/AfisC4G06836/AfisC6G01110/AfisC6G01103/AfisC6G01104/AfisC3G00722/AfisC3G00721/AfisC3G00728/AfisC3G00…	60	P
GO:0051290	protein heterotetramerization	38/2292	92/29984	4.68173807691916e-19	1.71257978853703e-16	1.62382389088933e-16	AfisC8G04431/AfisC8G04433/AfisC8G00817/AfisC7G05577/AfisC4G02100/AfisC1G03887/AfisC3G01119/AfisC5G04334/AfisC4G04510/AfisC4G04509/AfisC4G04497/AfisC4G04495/AfisC4G04492/AfisC4G04491/AfisC5G03194/AfisC3G05132/AfisC3G05104/AfisC3G05103/AfisC4G06821/AfisC5G05267/AfisC4G05341/AfisC4G05317/AfisC5G04186/AfisC5G04192/AfisC3G06777/AfisC3G06776/AfisC2G03463/AfisC2G09427/AfisC1G09078/AfisC5G01360/AfisC8G03…	38	P
GO:1904837	beta-catenin-TCF complex assembly	37/2292	88/29984	6.59689628389532e-19	2.19376787331719e-16	2.08007399573542e-16	AfisC8G04431/AfisC8G04433/AfisC8G00817/AfisC7G05577/AfisC4G02100/AfisC1G03887/AfisC3G01119/AfisC5G04334/AfisC4G04510/AfisC4G04509/AfisC4G04497/AfisC4G04495/AfisC4G04492/AfisC4G04491/AfisC5G03194/AfisC3G05132/AfisC3G05104/AfisC3G05103/AfisC1G02079/AfisC4G06821/AfisC5G05267/AfisC4G05341/AfisC4G05317/AfisC5G04186/AfisC5G04192/AfisC3G06777/AfisC3G06776/AfisC2G09427/AfisC1G09078/AfisC5G01360/AfisC8G03…	37	P
GO:0044267	cellular protein metabolic process	54/2292	191/29984	1.29704194635698e-17	3.95381619981153e-15	3.74890632740899e-15	AfisC2G01441/AfisC2G07460/AfisC8G04431/AfisC8G04433/AfisC8G00817/AfisC7G05577/AfisC4G02100/AfisC1G03887/AfisC3G01119/AfisC5G04334/AfisC4G04510/AfisC4G04509/AfisC4G04497/AfisC4G04495/AfisC4G04492/AfisC4G04491/AfisC5G03194/AfisC7G05169/AfisC3G05132/AfisC3G05104/AfisC3G05103/AfisC4G06821/AfisC3G00722/AfisC3G00721/AfisC3G00728/AfisC3G00724/AfisC3G00732/AfisC5G05267/AfisC4G05341/AfisC2G03086/AfisC4G05…	54	P
GO:0006352	DNA-templated transcription, initiation	38/2292	105/29984	9.58681343897747e-17	2.69758181229074e-14	2.55777735072314e-14	AfisC2G01441/AfisC8G04431/AfisC8G04433/AfisC8G00817/AfisC7G05577/AfisC4G02100/AfisC1G03887/AfisC3G01119/AfisC5G04334/AfisC4G04510/AfisC4G04509/AfisC4G04497/AfisC4G04495/AfisC4G04492/AfisC4G04491/AfisC5G03194/AfisC3G05132/AfisC3G05104/AfisC3G05103/AfisC4G06821/AfisC5G05267/AfisC4G05341/AfisC4G05317/AfisC5G04186/AfisC5G04192/AfisC3G06777/AfisC3G06776/AfisC7G06092/AfisC2G09427/AfisC1G09078/AfisC5G01…	38	P
GO:0009701	isoflavonoid phytoalexin biosynthetic process	20/2292	32/29984	3.9497340922287e-15	9.03007956835787e-13	8.56208804861419e-13	AfisC3G03832/AfisC3G03838/AfisC3G03818/AfisC3G03824/AfisC3G03825/AfisC3G03826/AfisC3G03805/AfisC3G03809/AfisC5G03426/AfisC7G05390/AfisC8G05329/AfisC1G04464/AfisC1G04465/AfisC1G04458/AfisC1G04454/AfisC1G04452/AfisC6G02754/AfisC6G02752/AfisC6G02821/AfisC1G07796	20	P
GO:0009812	flavonoid metabolic process	30/2292	85/29984	3.43546239135472e-13	6.61416917240819e-11	6.27138425457828e-11	AfisC3G03832/AfisC3G03838/AfisC3G03818/AfisC3G03824/AfisC3G03825/AfisC3G03826/AfisC3G03805/AfisC3G03809/AfisC1G06398/AfisC5G03426/AfisC4G03477/AfisC7G05390/AfisC4G04501/AfisC8G05329/AfisC3G04015/AfisC6G06444/AfisC1G04464/AfisC1G04465/AfisC1G04458/AfisC1G04454/AfisC1G04452/AfisC6G02754/AfisC6G02752/AfisC6G02821/AfisC8G02125/AfisC8G02123/AfisC8G02120/AfisC2G00545/AfisC2G01712/AfisC1G07796	30	P
GO:0006303	double-strand break repair via nonhomologous end joining	36/2292	122/29984	7.75626563094918e-13	1.35106760371486e-10	1.28104738115176e-10	AfisC8G04431/AfisC8G04433/AfisC8G00817/AfisC7G05577/AfisC4G02100/AfisC1G03887/AfisC3G01119/AfisC5G04334/AfisC4G04510/AfisC4G04509/AfisC4G04497/AfisC4G04495/AfisC4G04492/AfisC4G04491/AfisC5G03194/AfisC3G05132/AfisC3G05104/AfisC3G05103/AfisC4G06821/AfisC5G05267/AfisC4G05341/AfisC4G05317/AfisC5G04186/AfisC5G04192/AfisC3G06777/AfisC3G06776/AfisC2G09427/AfisC1G09078/AfisC5G01360/AfisC8G03796/AfisC8G03…	36	P
GO:0070828	heterochromatin organization	19/2292	43/29984	7.56089506679828e-11	1.20251105018905e-08	1.14018989680093e-08	AfisC3G03884/AfisC3G05227/AfisC3G05208/AfisC3G05209/AfisC7G00344/AfisC4G00646/AfisC1G02094/AfisC4G06830/AfisC4G06832/AfisC4G06833/AfisC4G06834/AfisC6G01110/AfisC6G01104/AfisC6G06546/AfisC3G04491/AfisC3G04404/AfisC3G04406/AfisC3G07081/AfisC5G05120	19	P
GO:0006342	chromatin silencing	37/2292	158/29984	6.21752453894918e-10	8.12275170124146e-08	7.70178321648027e-08	AfisC3G03884/AfisC2G01441/AfisC6G02194/AfisC3G05227/AfisC3G05223/AfisC3G05208/AfisC3G05209/AfisC4G04480/AfisC2G07336/AfisC2G07337/AfisC7G00387/AfisC7G00344/AfisC4G04221/AfisC4G00646/AfisC1G02094/AfisC4G06830/AfisC4G06832/AfisC4G06833/AfisC4G06834/AfisC5G05973/AfisC6G01110/AfisC6G01103/AfisC6G01104/AfisC4G04187/AfisC1G04517/AfisC1G04519/AfisC1G04515/AfisC6G06546/AfisC3G04491/AfisC2G09260/AfisC3G04…	37	P
GO:0002213	defense response to insect	41/2292	203/29984	8.29281242493862e-09	8.92209054424278e-07	8.4596956471123e-07	AfisC3G03867/AfisC1G05066/AfisC4G04803/AfisC2G05156/AfisC4G04791/AfisC1G03889/AfisC4G04687/AfisC2G07644/AfisC2G08300/AfisC2G02194/AfisC5G05790/AfisC8G04095/AfisC5G04512/AfisC5G04511/AfisC8G05510/AfisC3G05138/AfisC3G05148/AfisC5G06587/AfisC5G00666/AfisC1G09180/AfisC1G06843/AfisC2G04003/AfisC5G01409/AfisC2G07875/AfisC8G01047/AfisC7G03399/AfisC7G03431/AfisC7G03430/AfisC7G03432/AfisC7G03426/AfisC7G03…	41	P
GO:0009821	alkaloid biosynthetic process	25/2292	92/29984	1.52060435018308e-08	1.5892487751342e-06	1.50688461168519e-06	AfisC3G03832/AfisC3G03838/AfisC3G03818/AfisC3G03824/AfisC3G03825/AfisC3G03826/AfisC3G03805/AfisC3G03809/AfisC3G07272/AfisC7G05390/AfisC8G05329/AfisC6G01346/AfisC6G02410/AfisC1G04464/AfisC1G04465/AfisC1G04458/AfisC1G04454/AfisC1G04452/AfisC6G02754/AfisC6G02752/AfisC6G02821/AfisC1G05579/AfisC3G08347/AfisC3G08358/AfisC1G07796	25	P
GO:0000289	nuclear-transcribed mRNA poly(A) tail shortening	13/2292	35/29984	8.75028221693365e-07	8.00213308738582e-05	7.5874157644201e-05	AfisC7G03399/AfisC7G03431/AfisC7G03430/AfisC7G03432/AfisC7G03426/AfisC7G03425/AfisC7G03412/AfisC7G03415/AfisC7G03416/AfisC7G03401/AfisC7G03405/AfisC7G03407/AfisC7G03409	13	P
GO:0032259	methylation	37/2292	207/29984	1.06560166362443e-06	9.5072460622882e-05	9.01452498496148e-05	AfisC3G03832/AfisC3G03838/AfisC3G03818/AfisC3G03824/AfisC3G03825/AfisC3G03826/AfisC3G03805/AfisC3G03809/AfisC8G00722/AfisC5G03426/AfisC1G01400/AfisC1G00092/AfisC1G01392/AfisC1G03999/AfisC7G05390/AfisC8G05329/AfisC5G03223/AfisC3G02873/AfisC3G06996/AfisC7G02723/AfisC8G01332/AfisC1G04464/AfisC1G04465/AfisC1G04458/AfisC1G04454/AfisC1G04452/AfisC6G02754/AfisC6G02752/AfisC4G02924/AfisC6G02821/AfisC5G06…	37	P
GO:0009992	cellular water homeostasis	26/2292	123/29984	1.71668147664141e-06	0.000146863188414218	0.000139251879319976	AfisC4G04929/AfisC3G02581/AfisC1G07559/AfisC6G03140/AfisC1G08725/AfisS72G00002/AfisS72G00001/AfisC1G07356/AfisC1G07355/AfisC7G00517/AfisC4G03224/AfisC1G02179/AfisC7G01696/AfisC1G08218/AfisC6G01639/AfisC2G09278/AfisC7G02569/AfisC7G02537/AfisC7G02528/AfisC6G00183/AfisC5G03965/AfisC1G04167/AfisC5G03977/AfisC5G00002/AfisC2G04271/AfisC2G05589	26	P
GO:0098712	L-glutamate import across plasma membrane	23/2292	104/29984	2.97092306728895e-06	0.000246991740457795	0.000234191184371222	AfisC2G06216/AfisC5G02194/AfisC3G08737/AfisC3G08738/AfisC5G03422/AfisC2G00182/AfisC3G00009/AfisC4G04874/AfisC2G05178/AfisC3G01066/AfisC3G08556/AfisC6G05924/AfisC2G04819/AfisC8G00438/AfisC1G02089/AfisC5G01751/AfisC1G04254/AfisS1084G00002/AfisC1G04118/AfisC3G02118/AfisC2G05250/AfisC3G08357/AfisC2G04180	23	P
GO:0051707	response to other organism	32/2292	175/29984	3.35762747749936e-06	0.000272937806948725	0.000258792573996734	AfisC7G00832/AfisC1G01400/AfisC1G00092/AfisC1G01392/AfisC3G07131/AfisC4G03457/AfisS72G00001/AfisC1G01257/AfisC1G01240/AfisC1G02287/AfisC3G06407/AfisC7G00191/AfisC2G03229/AfisC6G00419/AfisC6G00407/AfisC8G00186/AfisC2G04635/AfisC6G00237/AfisC6G00238/AfisC6G00232/AfisC5G06830/AfisC2G05982/AfisC8G00205/AfisC8G00203/AfisC8G00211/AfisC3G02196/AfisC3G04756/AfisC2G07909/AfisC7G03577/AfisC3G04880/AfisC2G0…	32	P
GO:1900994	(-)-secologanin biosynthetic process	14/2292	45/29984	3.86848484111577e-06	0.000307628642365249	0.00029168552749374	AfisC3G07430/AfisC3G07432/AfisC3G07428/AfisC3G07420/AfisC3G07422/AfisC4G03477/AfisC4G03461/AfisC8G05226/AfisC4G04501/AfisC3G06391/AfisC6G06444/AfisC3G00521/AfisC4G00218/AfisC3G03354	14	P
GO:0071490	cellular response to far red light	7/2292	14/29984	3.20654957148195e-05	0.00239378741479204	0.00226972735510914	AfisC7G04963/AfisC7G04952/AfisC7G04955/AfisC7G04957/AfisC7G04956/AfisC7G04959/AfisC7G04958	7	P
GO:0071491	cellular response to red light	7/2292	14/29984	3.20654957148195e-05	0.00239378741479204	0.00226972735510914	AfisC7G04963/AfisC7G04952/AfisC7G04955/AfisC7G04957/AfisC7G04956/AfisC7G04959/AfisC7G04958	7	P
GO:0006812	cation transport	15/2292	60/29984	3.33705833809717e-05	0.00244139188015189	0.00231486467874319	AfisC7G04537/AfisC7G04539/AfisC1G06334/AfisC8G03390/AfisC4G06873/AfisC4G06882/AfisC1G02012/AfisC1G03276/AfisC6G01403/AfisC6G01422/AfisC7G03734/AfisC7G03733/AfisC1G05205/AfisC7G02025/AfisC7G02027	15	P
GO:0044746	amino acid transmembrane export	13/2292	50/29984	7.10902599257004e-05	0.0049065692605323	0.00465228215402548	AfisC2G06216/AfisC5G03422/AfisC3G00009/AfisC4G04874/AfisC3G01066/AfisC3G08556/AfisC6G05924/AfisC8G00438/AfisC3G03086/AfisC3G03102/AfisC2G05250/AfisC3G08357/AfisC4G01194	13	P
GO:0052696	flavonoid glucuronidation	11/2292	38/29984	8.82171672980196e-05	0.00570223540852596	0.00540671223017842	AfisC3G07430/AfisC3G07432/AfisC3G07428/AfisC3G07420/AfisC3G07422/AfisC4G03461/AfisC5G03804/AfisC8G05226/AfisC3G06391/AfisC3G00521/AfisC3G03354	11	P
GO:0007596	blood coagulation	17/2292	83/29984	0.000153961402331725	0.00933427859276279	0.00885052170100239	AfisC2G07460/AfisC7G05169/AfisC1G02079/AfisC3G00722/AfisC3G00721/AfisC3G00728/AfisC3G00724/AfisC3G00732/AfisC2G03086/AfisC8G03432/AfisC8G03438/AfisC4G00165/AfisC1G05434/AfisC1G05435/AfisC8G03652/AfisC4G03909/AfisC5G01653	17	P
GO:0009637	response to blue light	30/2292	199/29984	0.000271684009744259	0.0155268428817551	0.0147221511022368	AfisC3G06182/AfisC5G02378/AfisC4G04761/AfisC5G02309/AfisC5G02307/AfisC5G02304/AfisC3G08643/AfisC2G01202/AfisC6G01024/AfisC6G02345/AfisC5G04608/AfisC2G04517/AfisC6G02991/AfisC1G03268/AfisC1G05807/AfisC1G09329/AfisC2G09269/AfisC3G00509/AfisC5G05451/AfisC4G01627/AfisC4G01632/AfisC4G01630/AfisC1G05614/AfisC7G02461/AfisC2G01868/AfisC4G02818/AfisC4G02772/AfisC7G04763/AfisC5G02965/AfisC2G04188	30	P
GO:0015808	L-alanine transport	14/2292	64/29984	0.000280145333569119	0.0155268428817551	0.0147221511022368	AfisC5G02194/AfisC3G08737/AfisC3G08738/AfisC2G00182/AfisC2G05178/AfisC2G04819/AfisC4G00684/AfisC1G02089/AfisC5G01751/AfisC1G04254/AfisS1084G00002/AfisC1G04118/AfisC3G02118/AfisC2G04180	14	P
GO:0010037	response to carbon dioxide	20/2292	115/29984	0.000431822332483956	0.0228928419163234	0.0217064009997656	AfisC1G01095/AfisC4G03211/AfisC1G02308/AfisC2G03768/AfisC1G02095/AfisC1G04689/AfisC5G00530/AfisC4G05224/AfisC1G00882/AfisC5G05491/AfisC5G04105/AfisC2G05982/AfisC6G05523/AfisC3G08203/AfisC7G04942/AfisC7G04941/AfisC1G02935/AfisC3G05981/AfisC3G05982/AfisC3G05959	20	P
GO:0043201	response to leucine	12/2292	52/29984	0.000447137113089702	0.0229979938013075	0.0218061032992744	AfisC1G06170/AfisC8G01675/AfisC6G01251/AfisC7G00489/AfisC3G00789/AfisC8G00174/AfisC3G08289/AfisC3G08287/AfisC1G01805/AfisC5G00072/AfisC6G00502/AfisC1G00384	12	P
GO:0090355	positive regulation of auxin metabolic process	11/2292	45/29984	0.000452666909156408	0.0229979938013075	0.0218061032992744	AfisC2G06216/AfisC5G03422/AfisC3G00009/AfisC4G04874/AfisC3G01066/AfisC3G08556/AfisC6G05924/AfisC3G03086/AfisC2G05250/AfisC3G08357/AfisC4G01194	11	P
GO:0090358	positive regulation of tryptophan metabolic process	11/2292	45/29984	0.000452666909156408	0.0229979938013075	0.0218061032992744	AfisC2G06216/AfisC5G03422/AfisC3G00009/AfisC4G04874/AfisC3G01066/AfisC3G08556/AfisC6G05924/AfisC3G03086/AfisC2G05250/AfisC3G08357/AfisC4G01194	11	P
GO:0080171	lytic vacuole organization	11/2292	46/29984	0.000554264639450909	0.0273986493393436	0.0259786911378484	AfisC2G06216/AfisC5G03422/AfisC3G00009/AfisC4G04874/AfisC3G01066/AfisC3G08556/AfisC6G05924/AfisC3G03086/AfisC2G05250/AfisC3G08357/AfisC4G01194	11	P
GO:0019083	viral transcription	45/2292	356/29984	0.000621817113664333	0.0295403506725211	0.0280093969859737	AfisC8G04393/AfisC1G02821/AfisC3G07332/AfisC8G04376/AfisC7G05862/AfisC2G07621/AfisC6G03518/AfisC1G01364/AfisC1G01363/AfisC3G04906/AfisC1G07412/AfisC1G08651/AfisC1G02496/AfisC5G03074/AfisC5G03020/AfisC8G00427/AfisC7G05150/AfisC2G03828/AfisC7G06301/AfisC2G07285/AfisC3G05140/AfisC8G05494/AfisC4G04190/AfisC5G05200/AfisC2G08066/AfisC3G05639/AfisC5G01876/AfisC4G01838/AfisC5G00627/AfisC8G00161/AfisC2G03…	45	P
GO:0006816	calcium ion transport	11/2292	47/29984	0.000674192924230868	0.0312176926181838	0.0295998092650328	AfisC2G03768/AfisC5G00530/AfisC5G04105/AfisC1G06984/AfisC3G01941/AfisC2G05982/AfisC6G01939/AfisC2G00680/AfisC3G05981/AfisC3G05982/AfisC3G05959	11	P
GO:0009641	shade avoidance	17/2292	94/29984	0.000714039680035582	0.0322463845625946	0.0305751883783917	AfisC2G02684/AfisC8G04530/AfisC7G05578/AfisC4G03233/AfisC1G02427/AfisC5G03002/AfisC4G05818/AfisC4G05815/AfisC2G08606/AfisC5G04536/AfisC8G00675/AfisC7G03933/AfisC4G06546/AfisC1G06957/AfisC4G06343/AfisC3G07095/AfisC1G01608	17	P
GO:0080052	response to histidine	11/2292	48/29984	0.000814926863938586	0.0353180474635265	0.0334876597485885	AfisC1G06170/AfisC8G01675/AfisC6G01251/AfisC7G00489/AfisC3G00789/AfisC8G00174/AfisC3G08289/AfisC3G08287/AfisC1G01805/AfisC5G00072/AfisC6G00502	11	P
GO:0080053	response to phenylalanine	11/2292	48/29984	0.000814926863938586	0.0353180474635265	0.0334876597485885	AfisC1G06170/AfisC8G01675/AfisC6G01251/AfisC7G00489/AfisC3G00789/AfisC8G00174/AfisC3G08289/AfisC3G08287/AfisC1G01805/AfisC5G00072/AfisC6G00502	11	P
GO:0015827	tryptophan transport	13/2292	63/29984	0.000824918765048769	0.0353180474635265	0.0334876597485885	AfisC5G02194/AfisC3G08737/AfisC3G08738/AfisC2G00182/AfisC2G05178/AfisC2G04819/AfisC1G02089/AfisC5G01751/AfisC1G04254/AfisS1084G00002/AfisC1G04118/AfisC3G02118/AfisC2G04180	13	P
GO:0000373	Group II intron splicing	10/2292	41/29984	0.000830331350974106	0.0353180474635265	0.0334876597485885	AfisC6G05970/AfisC8G05689/AfisC4G07176/AfisC8G05854/AfisC6G05969/AfisS1579G00001/AfisC1G05936/AfisC6G04068/AfisC2G03017/AfisC1G02966	10	P
GO:0071483	cellular response to blue light	8/2292	28/29984	0.000892695467835479	0.0375342531188756	0.0355890086693031	AfisC8G03097/AfisC7G04963/AfisC7G04952/AfisC7G04955/AfisC7G04957/AfisC7G04956/AfisC7G04959/AfisC7G04958	8	P
GO:0015810	aspartate transport	13/2292	64/29984	0.000963782580916129	0.0399553581831367	0.0378846379135667	AfisC5G02194/AfisC3G08737/AfisC3G08738/AfisC2G00182/AfisC2G05178/AfisC2G04819/AfisC1G02089/AfisC5G01751/AfisC1G04254/AfisS1084G00002/AfisC1G04118/AfisC3G02118/AfisC2G04180	13	P
GO:0010114	response to red light	29/2292	205/29984	0.000972123258146301	0.0399553581831367	0.0378846379135667	AfisC4G07223/AfisC3G08762/AfisC5G02378/AfisC5G02309/AfisC5G02307/AfisC5G02304/AfisC1G02516/AfisC1G02427/AfisC1G07139/AfisC8G00502/AfisC6G03612/AfisC6G01024/AfisC5G04608/AfisC5G01769/AfisC2G05817/AfisC1G03268/AfisC1G09348/AfisC1G09329/AfisC5G06619/AfisC1G09271/AfisC5G01925/AfisC4G01627/AfisC4G01632/AfisC4G01630/AfisC1G05614/AfisC7G02461/AfisC6G00854/AfisC2G04188/AfisC7G05903	29	P
GO:0038061	NIK/NF-kappaB signaling	16/2292	89/29984	0.00108034032034442	0.0429552705632596	0.0407290772944492	AfisC3G03814/AfisC1G06342/AfisC1G08892/AfisC1G08886/AfisC6G02217/AfisC7G00670/AfisC2G07055/AfisC8G05344/AfisC1G03532/AfisC2G01230/AfisC1G03422/AfisC5G03324/AfisC5G05250/AfisC6G00377/AfisC4G00415/AfisC2G05428	16	P
GO:0006869	lipid transport	14/2292	73/29984	0.0011329577549896	0.0445630050295908	0.0422534895607325	AfisC7G04521/AfisC7G04517/AfisC7G05896/AfisC5G03465/AfisC1G03987/AfisC5G05654/AfisC6G01310/AfisC2G01279/AfisC7G00087/AfisC7G00084/AfisC7G00082/AfisC4G00138/AfisC5G00200/AfisC5G00194	14	P
GO:0016131	brassinosteroid metabolic process	17/2292	98/29984	0.00115958622320317	0.0451251745157148	0.0427865241372278	AfisC3G07131/AfisC5G01110/AfisC2G09621/AfisC3G06407/AfisC3G07711/AfisC8G01211/AfisC6G00419/AfisC6G00407/AfisC2G04638/AfisC2G04618/AfisC6G00237/AfisC6G00232/AfisC8G02125/AfisC8G02123/AfisC8G02120/AfisC5G01265/AfisC7G04842	17	P
