# Supplementary material for: Transcriptome and genome-wide analysis of the potential role of SKP1 gene family in the development of floral organs of two related species of Allium fistulosum
Source: Front Plant Sci. 2024 Nov 7;15:1470780. doi: 10.3389/fpls.2024.1470780 (PMC11578749; doi:10.3389/fpls.2024.1470780)
Supplement: Supplementary file 3 [file Table2.xls]

## Sheet: Sheet1
	S-1-2										B-1-2
	gene id	baseMean	log2FoldChange	lfcSE	stat	pvalue	padj				gene id	baseMean	log2FoldChange	lfcSE	stat	pvalue	padj
skp1	AfisC1G02953	5.00381	4.81079	1.92883	2.49415	0.012626	0.0503561			skp1	AfisC5G05165	14.9893	6.92908	2.41766	2.86602	0.00415665	0.0212486
	AfisC2G05173	456.676	1.31179	0.263247	4.98311	6.26e-07	1.18e-05				AfisC5G05934	3247.78	-1.01264	0.135195	-7.49023	6.88e-14	1.3e-11
	AfisC1G02955	7.7312	6.0793	2.20566	2.75623	0.00584717	0.027512				AfisC2G05173	456.676	1.04042	0.295017	3.52663	0.000420885	0.00343049
mads	AfisC5G03949	224.759	-1.90136	0.521892	-3.64322	0.000269251	0.00224546				AfisC1G02955	7.7312	6.6025	2.52666	2.61314	0.00897155	0.0386248
	AfisC5G03946	456.624	-2.22738	0.501264	-4.44354	8.85e-06	0.000122184				AfisC1G02953	5.00381	4.5437	2.16567	2.09805	0.0359003	0.110077
	AfisC3G05064	46.3342	-1.94256	0.976844	-1.98861	0.0467443	0.136173			mads	AfisC8G03775	14.8256	7.17715	1.8694	3.83927	0.000123399	0.00126003
	AfisC3G05065	18.6965	-3.44116	1.55761	-2.20925	0.027157	0.0909544				AfisC2G01075	42.7638	-4.28745	1.31868	-3.25131	0.00114876	0.00764848
	AfisC1G06297	362.846	-1.74033	0.606195	-2.87091	0.00409286	0.0205144				AfisC6G01798	31.2489	2.3532	1.1666	2.01716	0.0436793	0.127273
	AfisC3G08718	20.7904	7.17271	3.16584	2.26566	0.0234722	0.0815913				AfisC2G04858	23.4454	2.56083	1.28433	1.99391	0.0461617	0.132405
	AfisC8G04343	33.5971	4.09884	1.15728	3.5418	0.00039741	0.00309092				AfisC6G06391	42.7655	-2.55933	0.6894	-3.7124	0.000205304	0.00191382
	AfisC8G04333	33.6291	8.49668	1.32895	6.39353	1.62e-10	7.14e-09				AfisC2G06226	11.9695	-2.32334	1.11161	-2.09006	0.036612	0.111738
	AfisC3G03953	434.111	-1.4074	0.375712	-3.74596	0.000179709	0.00160432				AfisC3G04939	30.78	-3.54331	1.34172	-2.64086	0.00826949	0.0362651
	AfisC1G03138	23.6738	2.91587	2.16236	1.34847	0.011157	0.0142639				AfisC1G02131	376.72	-3.68281	0.965959	-3.8126	0.000137514	0.00138233
	AfisC8G02359	157.517	1.58904	0.393182	4.04148	5.31e-05	0.000570161				AfisC8G04343	33.5971	8.93042	1.88024	4.74963	2.04e-06	4.17e-05
	AfisC6G04731	15.4307	2.43226	1.04295	2.3321	0.0196955	0.0712313				AfisC8G04333	33.6291	8.93615	1.59583	5.59968	2.15e-08	8.26e-07
myb	AfisC4G01945	191.421	-10.7546	2.5751	-4.17639	2.96e-05	0.00034195				AfisC3G03953	434.111	-1.64766	0.418874	-3.93356	8.37e-05	0.000918697
	AfisC2G04518	140.399	3.85148	1.07747	3.57457	0.000350806	0.00278829				AfisC1G03138	23.6738	3.29889	2.37796	1.38727	0.31261	0.492003
	AfisC3G04397	43.7846	-2.8306	1.14784	-2.46603	0.0136619	0.053534				AfisC8G02359	157.517	1.95788	0.441525	4.43434	9.24e-06	0.000148987
	AfisC3G07450	174.789	9.67375	1.59642	6.05965	1.36e-09	4.96e-08				AfisC6G04731	15.4307	3.81682	1.35168	2.82375	0.00474656	0.0234827
	AfisC5G05389	531.945	2.68772	0.579839	4.63529	3.56e-06	5.53e-05			myb	AfisC2G00935	75.2066	3.62946	1.53123	2.37029	0.0177741	0.0648915
	AfisC3G08836	140.827	3.19768	1.00292	3.18836	0.00143081	0.00880481				AfisC7G01432	86.8866	-1.39748	0.477388	-2.92734	0.00341874	0.0181562
	AfisC1G07523	18.0133	6.98713	2.04109	3.42324	0.000618793	0.00446049				AfisC5G06640	978.536	-1.04622	0.349944	-2.98967	0.00279279	0.0154314
	AfisC7G03865	162.057	3.56248	0.914986	3.89348	9.88e-05	0.000970442				AfisC4G07062	209.657	-2.29339	0.884134	-2.59394	0.0094884	0.04034
	AfisC2G01545	143.493	-1.43146	0.565723	-2.53032	0.0113959	0.0464915				AfisC7G04246	5.69633	5.77557	2.89954	1.99189	0.046383	0.132891
	AfisC6G00239	4.95067	5.32027	2.66905	1.99332	0.0462267	0.134988				AfisC5G01095	572.051	-1.08158	0.335577	-3.22306	0.00126829	0.00826729
	AfisC8G01543	7.96247	-6.695	2.98886	-2.23999	0.0250917	0.0856824				AfisC7G01204	244.822	2.429	0.866751	2.80242	0.00507214	0.0247512
	AfisC1G06841	363.885	3.50694	0.814235	4.30704	1.65e-05	0.000208302				AfisC3G07243	15.7949	6.05505	2.38102	2.54305	0.0109891	0.0453158
	AfisC1G01137	534.223	-1.64345	0.529546	-3.10351	0.00191241	0.0111402				AfisC3G01948	1336.95	-1.09542	0.487424	-2.24736	0.0246172	0.0831973
	AfisC2G03655	287.451	1.2796	0.319167	4.00918	6.09e-05	0.000642817				AfisC1G07351	36.6014	2.11585	0.998182	2.1197	0.0340311	0.105908
	AfisC5G05632	954.277	1.80665	0.419776	4.30385	1.68e-05	0.000210577				AfisC7G03691	15.2614	-2.69803	1.03294	-2.61199	0.00900174	0.0387253
	AfisC3G03591	11.7551	6.3633	3.20303	1.98665	0.0469616	0.136616				AfisC5G02536	8.62749	6.59807	3.05045	2.16299	0.0305423	0.0975752
	AfisC7G03520	8.0025	-2.65395	4.90236	-0.541362	0.0465715	0.0254757				AfisC3G08386	3674.85	-1.026	0.202402	-5.06909	4e-07	1.04e-05
	AfisC8G01770	101.648	7.74533	3.66688	2.11224	0.0346661	0.109243				AfisC7G01711	1435.25	-2.64075	0.463043	-5.70304	1.18e-08	4.79e-07
	AfisC3G06261	30.5942	4.42619	1.31285	3.37143	0.000747798	0.00518033				AfisC5G01316	445.061	-1.48806	0.61259	-2.42914	0.0151347	0.0576352
	AfisC2G06981	28.8039	5.7331	2.14558	2.67205	0.00753896	0.0337154				AfisC6G03568	723.901	1.35074	0.614007	2.19989	0.027815	0.0911177
	AfisC1G03441	1603.98	-1.14059	0.435852	-2.61692	0.00887265	0.0382515				AfisC4G05663	410.631	-2.11646	0.850342	-2.48895	0.012812	0.0506602
	AfisC1G06414	9.26173	6.27521	1.79014	3.50543	0.000455865	0.00346825				AfisC2G09123	23.5654	-2.90085	1.45224	-1.9975	0.0457704	0.13163
	AfisC1G01548	101.228	2.44905	0.855962	2.86117	0.0042208	0.0210387				AfisC4G00764	486.531	1.9167	0.548983	3.49137	0.000480551	0.00381204
	AfisC1G09395	30.9145	7.34966	1.74189	4.21937	2.45e-05	0.000290697				AfisC2G05675	172.11	1.8089	0.445698	4.05857	4.94e-05	0.000596894
	AfisC1G06285	81.8098	9.97253	1.25128	7.96985	1.59e-15	1.95e-13				AfisC1G01548	101.228	3.49115	0.975913	3.57731	0.000347145	0.00293851
	AfisC4G07033	111.478	-1.0316	1.0822	-0.953243	0.840268	0.935167				AfisC1G09395	30.9145	3.62693	1.55629	2.3305	0.0197798	0.0704277
	AfisC2G03109	32.259	8.81471	1.47404	5.97998	2.23e-09	7.69e-08				AfisC1G06285	81.8098	10.2296	1.51708	6.74295	1.55e-11	1.51e-09
	AfisC3G00024	116.294	-3.56762	1.79674	-1.98561	0.0470767	0.136834				AfisC4G07033	111.478	-2.50497	1.19616	-2.09418	0.000651484	0.00623639
	AfisC1G06181	58.206	5.06709	1.38755	3.65182	0.000260393	0.00218002				AfisC2G03109	32.259	8.23818	1.74991	4.70777	2.5e-06	4.92e-05
	AfisC2G00378	57.4027	2.94708	1.71966	1.71376	0.0313983	0.148492				AfisC3G00024	116.294	-10.976	2.26058	-4.85539	1.2e-06	2.67e-05
	AfisC5G02337	11.4125	7.148	1.5336	4.66092	3.15e-06	4.95e-05				AfisC1G06181	58.206	4.23894	1.51765	2.79308	0.00522081	0.0252809
	AfisC1G06843	270.729	3.37541	0.797764	4.23109	2.33e-05	0.000278573				AfisC2G00378	57.4027	-1.27954	1.91491	-0.668197	0.743515	0.84939
	AfisC1G03784	14.6714	7.5884	1.49891	5.0626	4.14e-07	8.2e-06				AfisC5G02337	11.4125	6.66746	1.81174	3.68013	0.000233114	0.0021111
	AfisC5G02537	31.7196	5.16207	2.27279	2.27125	0.0231319	0.0806363				AfisC1G06843	270.729	-1.969	0.880379	-2.23654	0.0253164	0.0848895
	AfisC2G01754	8.57179	6.60457	2.59364	2.54645	0.0108825	0.0448439				AfisC1G03784	14.6714	7.70668	1.77308	4.3465	1.38e-05	0.000208734
	AfisC8G01767	68.5079	-6.29071	2.33952	-2.68889	0.00716908	0.0323892				AfisC5G02537	31.7196	8.12412	2.58215	3.14626	0.00165371	0.0101587
	AfisC7G05012	6924.8	2.05298	0.576856	3.5589	0.00037241	0.00292953				AfisC2G01754	8.57179	5.82215	2.95977	1.96709	0.0491723	0.138856
	AfisC1G05113	741.632	-1.51537	0.184407	-8.21752	2.08e-16	2.97e-14				AfisC8G01767	68.5079	-5.45784	2.32833	-2.3441	0.0190729	0.0684591
											AfisC7G05012	6924.8	-2.26524	0.644996	-3.51202	0.000444709	0.00358814
											AfisC1G05113	741.632	-2.2319	0.205239	-10.8747	1.52e-27	5.38e-24
