# Supplementary material for: Transcriptome and genome-wide analysis of the potential role of SKP1 gene family in the development of floral organs of two related species of Allium fistulosum
Source: Front Plant Sci. 2024 Nov 7;15:1470780. doi: 10.3389/fpls.2024.1470780 (PMC11578749; doi:10.3389/fpls.2024.1470780)
Supplement: Supplementary file 4 [file Table3.xls]

ID	Description	GeneRatio	BgRatio	pvalue	p.adjust	qvalue	geneID	Count	Ontology
GO:0080091	regulation of raffinose metabolic process	21/73	70/29984	1.91726315069696e-39	1.62328280092342e-37	5.98724282147471e-38	AfisC2G00935/AfisC3G01948/AfisC7G03691/AfisC5G02536/AfisC4G00764/AfisC1G09395/AfisC1G06285/AfisC4G07033/AfisC3G00024/AfisC1G06181/AfisC1G06843/AfisC5G02537/AfisC8G01767/AfisC4G01945/AfisC2G04518/AfisC3G07450/AfisC1G06841/AfisC2G03655/AfisC8G01770/AfisC3G06261/AfisC1G03441	21	P
GO:0006357	regulation of transcription from RNA polymerase II promoter	29/73	349/29984	3.01432483096475e-37	1.91409626766262e-35	7.05986605147007e-36	AfisC2G00935/AfisC3G01948/AfisC5G02536/AfisC6G03568/AfisC4G00764/AfisC1G09395/AfisC1G06285/AfisC4G07033/AfisC3G00024/AfisC1G06181/AfisC2G00378/AfisC1G06843/AfisC5G02537/AfisC8G01767/AfisC4G01945/AfisC2G04518/AfisC3G04397/AfisC3G07450/AfisC3G08836/AfisC7G03865/AfisC6G00239/AfisC1G06841/AfisC2G03655/AfisC3G03591/AfisC8G01770/AfisC3G06261/AfisC2G06981/AfisC1G03441/AfisC1G06414	29	P
GO:0009800	cinnamic acid biosynthetic process	20/73	98/29984	9.14986332513594e-34	4.64813056916906e-32	1.7143954440781e-32	AfisC2G00935/AfisC3G01948/AfisC7G03691/AfisC6G03568/AfisC4G00764/AfisC1G09395/AfisC1G06285/AfisC3G00024/AfisC1G06181/AfisC2G00378/AfisC1G06843/AfisC2G04518/AfisC3G07450/AfisC3G08836/AfisC7G03865/AfisC6G00239/AfisC1G06841/AfisC2G03655/AfisC3G03591/AfisC2G06981	20	P
GO:1903086	negative regulation of sinapate ester biosynthetic process	17/73	61/29984	2.45109473381645e-31	1.0376301039823e-29	3.8271479177134e-30	AfisC3G01948/AfisC7G03691/AfisC6G03568/AfisC1G09395/AfisC1G06285/AfisC4G07033/AfisC3G00024/AfisC2G00378/AfisC1G06843/AfisC4G01945/AfisC2G04518/AfisC3G04397/AfisC3G07450/AfisC7G03865/AfisC1G06841/AfisC2G03655/AfisC2G06981	17	P
GO:1900384	regulation of flavonol biosynthetic process	17/73	74/29984	1.02394217124796e-29	3.71544730709975e-28	1.37038877054239e-28	AfisC2G00935/AfisC3G01948/AfisC7G03691/AfisC6G03568/AfisC1G09395/AfisC1G06285/AfisC4G07033/AfisC3G00024/AfisC2G00378/AfisC1G06843/AfisC2G04518/AfisC3G07450/AfisC7G03865/AfisC6G00239/AfisC1G06841/AfisC2G03655/AfisC2G06981	17	P
GO:0016049	cell growth	21/73	189/29984	1.61109759950481e-29	5.11523487842777e-28	1.88668008363063e-28	AfisC2G00935/AfisC3G01948/AfisC7G03691/AfisC5G02536/AfisC4G00764/AfisC1G09395/AfisC1G06285/AfisC4G07033/AfisC3G00024/AfisC1G06181/AfisC1G06843/AfisC5G02537/AfisC8G01767/AfisC4G01945/AfisC2G04518/AfisC3G07450/AfisC1G06841/AfisC2G03655/AfisC8G01770/AfisC3G06261/AfisC1G03441	21	P
GO:0042335	cuticle development	21/73	295/29984	2.373058504104e-25	6.69729844491574e-24	2.47020124988604e-24	AfisC2G00935/AfisC3G01948/AfisC7G03691/AfisC5G02536/AfisC4G00764/AfisC1G09395/AfisC1G06285/AfisC4G07033/AfisC3G00024/AfisC1G06181/AfisC1G06843/AfisC5G02537/AfisC8G01767/AfisC4G01945/AfisC2G04518/AfisC3G07450/AfisC1G06841/AfisC2G03655/AfisC8G01770/AfisC3G06261/AfisC1G03441	21	P
GO:0010091	trichome branching	18/73	206/29984	2.15555775562231e-23	5.47511669928067e-22	2.01941726579353e-22	AfisC3G01948/AfisC7G03691/AfisC5G02536/AfisC6G03568/AfisC4G00764/AfisC1G06285/AfisC3G00024/AfisC1G06181/AfisC5G02537/AfisC8G01767/AfisC4G01945/AfisC3G07450/AfisC1G06841/AfisC2G03655/AfisC3G03591/AfisC8G01770/AfisC3G06261/AfisC1G03441	18	P
GO:0009909	regulation of flower development	18/73	231/29984	1.7655001049714e-22	4.07670024238852e-21	1.50363166834885e-21	AfisC2G00935/AfisC3G01948/AfisC5G02536/AfisC4G00764/AfisC1G09395/AfisC1G06285/AfisC4G07033/AfisC3G00024/AfisC1G06181/AfisC1G06843/AfisC5G02537/AfisC8G01767/AfisC7G03865/AfisC1G06841/AfisC2G03655/AfisC8G01770/AfisC3G06261/AfisC1G03441	18	P
GO:0010224	response to UV-B	18/73	461/29984	4.19086018730682e-17	8.87065406313276e-16	3.27181190061673e-16	AfisC3G01948/AfisC7G03691/AfisC6G03568/AfisC1G09395/AfisC1G06285/AfisC4G07033/AfisC3G00024/AfisC2G00378/AfisC1G06843/AfisC4G01945/AfisC2G04518/AfisC3G04397/AfisC3G07450/AfisC7G03865/AfisC1G06841/AfisC2G03655/AfisC3G03591/AfisC2G06981	18	P
GO:2000652	regulation of secondary cell wall biogenesis	10/73	71/29984	1.57958752205915e-15	3.08627100463865e-14	1.13832623047178e-14	AfisC4G00764/AfisC4G07033/AfisC2G00378/AfisC5G02537/AfisC8G01767/AfisC4G01945/AfisC7G03865/AfisC2G03655/AfisC5G05632/AfisC1G03441	10	P
GO:0009866	induced systemic resistance, ethylene mediated signaling pathway	8/73	30/29984	4.65817323685097e-15	8.45125715828675e-14	3.11712344420854e-14	AfisC5G02536/AfisC1G06181/AfisC2G00378/AfisC5G02537/AfisC8G01767/AfisC7G03865/AfisC3G06261/AfisC2G06981	8	P
GO:0010440	stomatal lineage progression	8/73	42/29984	9.17866282021796e-14	1.55425357089024e-12	5.73263853332911e-13	AfisC2G01075/AfisC6G01798/AfisC2G04858/AfisC1G03138/AfisC8G02359/AfisC6G04731/AfisC1G07351/AfisC3G08718	8	P
GO:0016036	cellular response to phosphate starvation	13/73	294/29984	3.02902921415553e-13	4.80858387747191e-12	1.77357631618318e-12	AfisC7G01204/AfisC3G08386/AfisC4G05663/AfisC2G09123/AfisC1G05113/AfisC3G04397/AfisC5G05389/AfisC3G08836/AfisC1G07523/AfisC2G01545/AfisC8G01543/AfisC1G01137/AfisC7G03520	13	P
GO:0009559	embryo sac central cell differentiation	7/73	58/29984	1.02779931990201e-10	1.37400540660585e-09	5.0678193612897e-10	AfisC8G03775/AfisC2G01075/AfisC2G06226/AfisC8G04343/AfisC8G04333/AfisC3G05064/AfisC3G05065	7	P
GO:0000719	photoreactive repair	6/73	34/29984	2.15093230535478e-10	2.60160383600054e-09	9.59563785346241e-10	AfisC7G01204/AfisC3G08386/AfisC4G05663/AfisC1G05113/AfisC5G05389/AfisC1G07523	6	P
GO:0055063	sulfate ion homeostasis	6/73	34/29984	2.15093230535478e-10	2.60160383600054e-09	9.59563785346241e-10	AfisC7G01204/AfisC3G08386/AfisC4G05663/AfisC1G05113/AfisC5G05389/AfisC1G07523	6	P
GO:0048574	long-day photoperiodism, flowering	7/73	66/29984	2.62139912246518e-10	3.02652444139162e-09	1.11628957846603e-09	AfisC2G01075/AfisC6G01798/AfisC2G04858/AfisC1G03138/AfisC8G02359/AfisC6G04731/AfisC3G08718	7	P
GO:0048354	mucilage biosynthetic process involved in seed coat development	8/73	112/29984	3.23038086359291e-10	3.56746408414174e-09	1.3158073082827e-09	AfisC3G01948/AfisC1G09395/AfisC4G07033/AfisC1G06843/AfisC3G07450/AfisC1G06841/AfisC2G03655/AfisC3G03591	8	P
GO:1901699	cellular response to nitrogen compound	5/73	17/29984	4.50038127566556e-10	4.76290351674605e-09	1.75672777865892e-09	AfisC2G09123/AfisC2G01545/AfisC8G01543/AfisC1G01137/AfisC7G03520	5	P
GO:0009650	UV protection	6/73	52/29984	3.14555927778104e-09	3.07296944829379e-08	1.13342014462556e-08	AfisC7G01204/AfisC3G08386/AfisC4G05663/AfisC1G05113/AfisC5G05389/AfisC1G07523	6	P
GO:0080155	regulation of double fertilization forming a zygote and endosperm	6/73	53/29984	3.54032836295576e-09	3.33053112663245e-08	1.22841802847198e-08	AfisC6G01798/AfisC2G04858/AfisC1G03138/AfisC8G02359/AfisC1G06297/AfisC3G08718	6	P
GO:0071486	cellular response to high light intensity	6/73	55/29984	4.45346479288574e-09	4.03992877640349e-08	1.49006904724373e-08	AfisC7G01204/AfisC3G08386/AfisC4G05663/AfisC1G05113/AfisC5G05389/AfisC1G07523	6	P
GO:0032107	regulation of response to nutrient levels	5/73	26/29984	4.70327910595297e-09	4.11942376866226e-08	1.5193896204349e-08	AfisC2G09123/AfisC2G01545/AfisC8G01543/AfisC1G01137/AfisC7G03520	5	P
GO:0010118	stomatal movement	8/73	158/29984	5.00112459712856e-09	4.23428549223552e-08	1.56175469875243e-08	AfisC5G02536/AfisC4G00764/AfisC1G06181/AfisC5G02537/AfisC8G01767/AfisC8G01770/AfisC3G06261/AfisC1G06414	8	P
GO:0042761	very long-chain fatty acid biosynthetic process	7/73	103/29984	6.21000193461497e-09	5.08819513352323e-08	1.87670686648805e-08	AfisC5G02536/AfisC4G00764/AfisC1G06181/AfisC5G02537/AfisC8G01767/AfisC8G01770/AfisC3G06261	7	P
GO:0048449	floral organ formation	4/73	10/29984	6.71363969809272e-09	5.16746813125925e-08	1.90594556022409e-08	AfisC2G09123/AfisC2G01545/AfisC8G01543/AfisC7G03520	4	P
GO:1903338	regulation of cell wall organization or biogenesis	5/73	30/29984	1.01124223971065e-08	7.55457437901489e-08	2.78639502582812e-08	AfisC6G01798/AfisC1G03138/AfisC8G02359/AfisC1G06297/AfisC3G08718	5	P
GO:0006972	hyperosmotic response	5/73	31/29984	1.2034343229566e-08	8.73349480088507e-08	3.22122269904174e-08	AfisC5G05165/AfisC5G05934/AfisC2G05173/AfisC1G02955/AfisC1G02953	5	P
GO:0000060	protein import into nucleus, translocation	6/73	66/29984	1.36667934468716e-08	9.38206901487942e-08	3.46043987701727e-08	AfisC8G03775/AfisC2G01075/AfisC2G06226/AfisC3G05064/AfisC3G05065/AfisC1G06297	6	P
GO:0009567	double fertilization forming a zygote and endosperm	6/73	66/29984	1.36667934468716e-08	9.38206901487942e-08	3.46043987701727e-08	AfisC7G01204/AfisC3G08386/AfisC4G05663/AfisC1G05113/AfisC5G05389/AfisC1G07523	6	P
GO:0009892	negative regulation of metabolic process	4/73	12/29984	1.57668052259697e-08	1.05388645457797e-07	3.88710710557148e-08	AfisC2G05675/AfisC3G08836/AfisC6G00239/AfisC3G03591	4	P
GO:0010220	positive regulation of vernalization response	5/73	35/29984	2.28195893727382e-08	1.4861988976091e-07	5.48162875620431e-08	AfisC8G03775/AfisC2G01075/AfisC2G06226/AfisC3G05064/AfisC3G05065	5	P
GO:0010438	cellular response to sulfur starvation	5/73	36/29984	2.64501163163015e-08	1.67958238608515e-07	6.19489566355483e-08	AfisC4G07033/AfisC1G06843/AfisC4G01945/AfisC1G06841/AfisC1G03441	5	P
GO:0010048	vernalization response	4/73	14/29984	3.17667296926164e-08	1.96798764437185e-07	7.25863656647718e-08	AfisC2G04858/AfisC3G04939/AfisC1G06297/AfisC3G08718	4	P
GO:0045910	negative regulation of DNA recombination	5/73	38/29984	3.5083827080464e-08	2.12173620915187e-07	7.8257158149406e-08	AfisC5G05165/AfisC5G05934/AfisC2G05173/AfisC1G02955/AfisC1G02953	5	P
GO:0071732	cellular response to nitric oxide	8/73	206/29984	3.97141830017509e-08	2.34590755405691e-07	8.65253925864339e-08	AfisC5G02536/AfisC1G06181/AfisC2G00378/AfisC5G02537/AfisC8G01767/AfisC7G03865/AfisC3G06261/AfisC2G06981	8	P
GO:0009626	plant-type hypersensitive response	8/73	228/29984	8.68690891451974e-08	4.96182055150061e-07	1.83009543756135e-07	AfisC5G02536/AfisC4G00764/AfisC1G06181/AfisC5G02537/AfisC8G01767/AfisC3G03591/AfisC8G01770/AfisC3G06261	8	P
GO:0030154	cell differentiation	9/73	321/29984	8.79062696131998e-08	4.96182055150061e-07	1.83009543756135e-07	AfisC2G00935/AfisC2G00378/AfisC3G08718/AfisC2G04518/AfisC3G04397/AfisC3G08836/AfisC7G03865/AfisC6G00239/AfisC2G06981	9	P
GO:0010077	maintenance of inflorescence meristem identity	6/73	91/29984	9.55739456214465e-08	5.27734395387987e-07	1.94647166139788e-07	AfisC8G03775/AfisC2G01075/AfisC2G06226/AfisC3G05064/AfisC3G05065/AfisC1G06297	6	P
GO:0010214	seed coat development	7/73	155/29984	1.05390953275534e-07	5.69559619829483e-07	2.10073792643282e-07	AfisC6G01798/AfisC1G03138/AfisC8G02359/AfisC1G06297/AfisC3G08718/AfisC4G01945/AfisC2G06981	7	P
GO:0071249	cellular response to nitrate	5/73	52/29984	1.76913621887333e-07	9.36167915820468e-07	3.45291937455539e-07	AfisC6G01798/AfisC2G04858/AfisC8G04333/AfisC1G03138/AfisC8G02359	5	P
GO:0009625	response to insect	5/73	53/29984	1.94973339962788e-07	1.01067812960303e-06	3.72773947512098e-07	AfisC1G09395/AfisC4G07033/AfisC4G01945/AfisC3G07450/AfisC1G03441	5	P
GO:0007059	chromosome segregation	5/73	56/29984	2.5806051273263e-07	1.31094740468176e-06	4.83523908067454e-07	AfisC5G05165/AfisC5G05934/AfisC2G05173/AfisC1G02955/AfisC1G02953	5	P
GO:0010628	positive regulation of gene expression	6/73	117/29984	4.26659049956175e-07	2.11133834055752e-06	7.78736478697137e-07	AfisC7G01204/AfisC3G08386/AfisC4G05663/AfisC1G05113/AfisC5G05389/AfisC1G07523	6	P
GO:0010439	regulation of glucosinolate biosynthetic process	5/73	62/29984	4.32242494917287e-07	2.11133834055752e-06	7.78736478697137e-07	AfisC1G01548/AfisC4G07033/AfisC2G03109/AfisC4G01945/AfisC1G03441	5	P
GO:0048481	plant ovule development	7/73	193/29984	4.67149401686607e-07	2.2181457659732e-06	8.18130846131846e-07	AfisC6G01798/AfisC2G04858/AfisC3G04939/AfisC1G03138/AfisC8G02359/AfisC1G06297/AfisC3G08718	7	P
GO:0009960	endosperm development	6/73	119/29984	4.71574296702963e-07	2.2181457659732e-06	8.18130846131846e-07	AfisC2G01075/AfisC2G06226/AfisC8G04343/AfisC8G04333/AfisC3G05064/AfisC3G05065	6	P
GO:0048658	anther wall tapetum development	6/73	120/29984	4.95444335289175e-07	2.28805202115364e-06	8.43914752932757e-07	AfisC5G02536/AfisC4G07033/AfisC8G01767/AfisC4G01945/AfisC8G01770/AfisC1G03441	6	P
GO:0010076	maintenance of floral meristem identity	5/73	73/29984	9.82679196589386e-07	4.37895641988954e-06	1.61511446900195e-06	AfisC8G03775/AfisC2G01075/AfisC2G06226/AfisC3G05064/AfisC3G05065	5	P
GO:0048438	floral whorl development	5/73	76/29984	1.20185563821201e-06	5.26329882941121e-06	1.94129132124989e-06	AfisC8G03775/AfisC2G01075/AfisC2G06226/AfisC3G05064/AfisC3G05065	5	P
GO:0010582	floral meristem determinacy	5/73	78/29984	1.36817616645341e-06	5.89011434371466e-06	2.17248311890014e-06	AfisC8G03775/AfisC2G01075/AfisC2G06226/AfisC3G05064/AfisC3G05065	5	P
GO:0071281	cellular response to iron ion	8/73	337/29984	1.66938719504208e-06	7.06707245901147e-06	2.60658702383763e-06	AfisC5G02536/AfisC1G06181/AfisC2G00378/AfisC5G02537/AfisC8G01767/AfisC7G03865/AfisC3G06261/AfisC2G06981	8	P
GO:0007584	response to nutrient	5/73	86/29984	2.2232003846116e-06	9.25726061789094e-06	3.41440611269081e-06	AfisC6G01798/AfisC2G04858/AfisC8G04333/AfisC1G03138/AfisC8G02359	5	P
GO:0000226	microtubule cytoskeleton organization	5/73	90/29984	2.78447537532711e-06	1.14073668602111e-05	4.20744156883043e-06	AfisC5G05165/AfisC5G05934/AfisC2G05173/AfisC1G02955/AfisC1G02953	5	P
GO:0009759	indole glucosinolate biosynthetic process	4/73	45/29984	4.46610982468814e-06	1.7724873366731e-05	6.53756207890204e-06	AfisC7G03691/AfisC1G06843/AfisC4G01945/AfisC1G06841	4	P
GO:0001666	response to hypoxia	7/73	272/29984	4.57519176732613e-06	1.78784416753975e-05	6.5942035188992e-06	AfisC5G02536/AfisC4G00764/AfisC1G06181/AfisC5G02537/AfisC8G01767/AfisC8G01770/AfisC3G06261	7	P
GO:0048510	regulation of timing of transition from vegetative to reproductive phase	7/73	279/29984	5.40322871416723e-06	2.07942438393709e-05	7.66965479363451e-06	AfisC8G03775/AfisC2G01075/AfisC2G06226/AfisC3G05064/AfisC3G05065/AfisC1G06297/AfisC3G08718	7	P
GO:0007140	male meiosis	5/73	109/29984	7.14113152475503e-06	2.70723493625041e-05	9.98524282330239e-06	AfisC5G05165/AfisC5G05934/AfisC2G05173/AfisC1G02955/AfisC1G02953	5	P
GO:0000162	tryptophan biosynthetic process	4/73	51/29984	7.40853210261706e-06	2.76730463833049e-05	1.0206801194008e-05	AfisC7G03691/AfisC1G06843/AfisC4G01945/AfisC1G06841	4	P
GO:0009911	positive regulation of flower development	7/73	299/29984	8.48411985386122e-06	3.12313977229094e-05	1.15192473988352e-05	AfisC2G01075/AfisC2G06226/AfisC8G04343/AfisC8G04333/AfisC3G05064/AfisC3G05065/AfisC1G06297	7	P
GO:0009755	hormone-mediated signaling pathway	4/73	68/29984	2.340059652399e-05	8.37148100999077e-05	3.08769917069697e-05	AfisC5G05165/AfisC1G02955/AfisC1G02953/AfisC5G05632	4	P
GO:0009845	seed germination	7/73	399/29984	5.36800512660017e-05	0.000189371291966173	6.98468503314935e-05	AfisC3G01948/AfisC1G09395/AfisC1G06843/AfisC3G07450/AfisC1G06841/AfisC2G03655/AfisC3G03591	7	P
GO:1901371	regulation of leaf morphogenesis	3/73	32/29984	6.52716320566906e-05	0.000224040466789181	8.26340718783138e-05	AfisC7G01711/AfisC5G01316/AfisC2G05675	3	P
GO:0031146	SCF-dependent proteasomal ubiquitin-dependent protein catabolic process	3/73	33/29984	7.16733999526069e-05	0.000242733914506162	8.95288785372915e-05	AfisC5G05165/AfisC5G05934/AfisC2G05173	3	P
GO:0009742	brassinosteroid mediated signaling pathway	6/73	324/29984	0.00014082672942781	0.000464545315255373	0.000171340791785032	AfisC8G03775/AfisC2G06226/AfisC8G04343/AfisC8G04333/AfisC3G05064/AfisC3G05065	6	P
GO:0009788	negative regulation of abscisic acid-activated signaling pathway	5/73	204/29984	0.00014322135639149	0.000466387493890236	0.000172020252615959	AfisC2G09123/AfisC2G01545/AfisC8G01543/AfisC1G01137/AfisC7G03520	5	P
GO:0009787	regulation of abscisic acid-activated signaling pathway	3/73	42/29984	0.00014845551535286	0.000470021171086714	0.00017336048166895	AfisC7G01711/AfisC5G01316/AfisC2G05675	3	P
GO:0010116	positive regulation of abscisic acid biosynthetic process	3/73	42/29984	0.00014845551535286	0.000470021171086714	0.00017336048166895	AfisC7G01711/AfisC5G01316/AfisC2G05675	3	P
GO:0009910	negative regulation of flower development	5/73	206/29984	0.000149888641173322	0.000470021171086714	0.00017336048166895	AfisC8G03775/AfisC2G04858/AfisC3G04939/AfisC3G05064/AfisC3G05065	5	P
GO:0010629	negative regulation of gene expression	4/73	116/29984	0.00018839887945714	0.000583577016855042	0.000215243905926642	AfisC2G09123/AfisC2G01545/AfisC8G01543/AfisC7G03520	4	P
GO:0048262	determination of dorsal/ventral asymmetry	3/73	46/29984	0.00019493636053321	0.000596552235848619	0.000220029626981049	AfisC7G01711/AfisC5G01316/AfisC2G05675	3	P
GO:0048527	lateral root development	7/73	499/29984	0.00021416093697546	0.000647581880854366	0.000238851170310976	AfisC6G01798/AfisC2G04858/AfisC8G04333/AfisC1G03138/AfisC8G02359/AfisC1G07351/AfisC5G05632	7	P
GO:0007346	regulation of mitotic cell cycle	3/73	55/29984	0.000331650926531064	0.000979527155103374	0.000361284363050975	AfisC5G05934/AfisC2G05173/AfisC1G02953	3	P
GO:1901001	negative regulation of response to salt stress	3/73	55/29984	0.000331650926531064	0.000979527155103374	0.000361284363050975	AfisC7G01711/AfisC5G01316/AfisC2G05675	3	P
GO:0007623	circadian rhythm	6/73	383/29984	0.000345817837166143	0.0010096290878184	0.00037238702368768	AfisC7G01204/AfisC3G08386/AfisC4G05663/AfisC1G05113/AfisC5G05389/AfisC1G07523	6	P
GO:0009658	chloroplast organization	6/73	389/29984	0.000375533146205299	0.00107174628242861	0.000395298048637157	AfisC2G01075/AfisC2G06226/AfisC8G04343/AfisC8G04333/AfisC3G05064/AfisC3G05065	6	P
GO:0045944	positive regulation of transcription from RNA polymerase II promoter	6/73	402/29984	0.000446775651178584	0.001260900171104	0.000465064712922737	AfisC6G01798/AfisC1G03138/AfisC8G02359/AfisC1G01548/AfisC2G03109/AfisC5G05632	6	P
GO:0010638	positive regulation of organelle organization	2/73	14/29984	0.000522042490557976	0.00145712958902996	0.000537441083396876	AfisC2G09123/AfisC2G01545	2	P
GO:0045624	positive regulation of T-helper cell differentiation	3/73	65/29984	0.000542638639677094	0.00149815450519545	0.000552572527817636	AfisC1G01548/AfisC2G03109/AfisC5G05632	3	P
GO:0080022	primary root development	5/73	274/29984	0.000555889595604909	0.00151823609982416	0.000559979332301493	AfisC2G09123/AfisC2G01545/AfisC8G01543/AfisC1G01137/AfisC7G03520	5	P
GO:0055062	phosphate ion homeostasis	3/73	72/29984	0.000731929975014926	0.00197776823035948	0.000729471083721483	AfisC8G01543/AfisC1G01137/AfisC7G03520	3	P
GO:2000692	negative regulation of seed maturation	3/73	73/29984	0.000761970297736522	0.00203726795394817	0.000751416692504715	AfisC2G01075/AfisC1G01548/AfisC2G03109	3	P
GO:0045165	cell fate commitment	2/73	17/29984	0.000776514351389538	0.00205452755471815	0.000757782645544615	AfisC1G09395/AfisC1G06414	2	P
GO:0051571	positive regulation of histone H3-K4 methylation	3/73	74/29984	0.000792784543724723	0.00206365049370198	0.00076114750907367	AfisC1G01548/AfisC2G03109/AfisC5G05632	3	P
GO:0043525	positive regulation of neuron apoptotic process	3/73	75/29984	0.000824380621504967	0.00211507755416426	0.000780115633322084	AfisC1G01548/AfisC2G03109/AfisC5G05632	3	P
GO:0051574	positive regulation of histone H3-K9 methylation	3/73	77/29984	0.000889949562737228	0.00226047188935256	0.000833742221932772	AfisC1G01548/AfisC2G03109/AfisC5G05632	3	P
GO:0006427	histidyl-tRNA aminoacylation	2/73	20/29984	0.0010797205602839	0.0026887159050207	0.000991693806659108	AfisC8G01543/AfisC7G03520	2	P
GO:0010262	somatic embryogenesis	3/73	88/29984	0.00130975090361303	0.00322987116036611	0.00119129106204966	AfisC2G01075/AfisC1G01548/AfisC2G03109	3	P
GO:0001944	vasculature development	4/73	198/29984	0.00140687002257083	0.00343600947820183	0.00126732218632392	AfisC3G01948/AfisC4G07033/AfisC4G01945/AfisC2G06981	4	P
GO:0002213	defense response to insect	4/73	203/29984	0.00154150567694836	0.00372897563757033	0.00137537849873087	AfisC7G03691/AfisC1G06843/AfisC4G01945/AfisC1G06841	4	P
GO:0048283	indeterminate inflorescence morphogenesis	2/73	24/29984	0.0015585884348487	0.003734730777845	0.00137750119862497	AfisC3G04939/AfisC3G08718	2	P
GO:0000122	negative regulation of transcription from RNA polymerase II promoter	5/73	349/29984	0.00163207451981329	0.00387427035544464	0.00142896834494228	AfisC7G01711/AfisC5G01316/AfisC1G01548/AfisC2G03109/AfisC5G05632	5	P
GO:0006790	sulfur compound metabolic process	2/73	26/29984	0.00182952667136132	0.00426330068372271	0.00157245653067269	AfisC1G02955/AfisC1G02953	2	P
GO:0010089	xylem development	4/73	217/29984	0.00196587054867436	0.00453937381239351	0.00167428209408629	AfisC3G01948/AfisC4G07033/AfisC4G01945/AfisC2G06981	4	P
GO:0000160	phosphorelay signal transduction system	3/73	109/29984	0.00241590270996903	0.00547892221725119	0.00202082087581996	AfisC5G06640/AfisC2G09123/AfisC8G01543	3	P
GO:0090307	mitotic spindle assembly	3/73	109/29984	0.00241590270996903	0.00547892221725119	0.00202082087581996	AfisC1G01548/AfisC2G03109/AfisC5G05632	3	P
GO:0006338	chromatin remodeling	3/73	115/29984	0.00281193928390105	0.00632064228416696	0.002331277096108	AfisC1G01548/AfisC2G03109/AfisC5G05632	3	P
GO:0045697	regulation of synergid differentiation	2/73	33/29984	0.00293973813163361	0.00654994285469244	0.00241585128084387	AfisC1G01548/AfisC2G03109	2	P
GO:1904095	negative regulation of endosperm development	2/73	34/29984	0.0031185672487387	0.0067702229160652	0.00249709838180606	AfisC1G01548/AfisC2G03109	2	P
GO:2000469	negative regulation of peroxidase activity	2/73	34/29984	0.0031185672487387	0.0067702229160652	0.00249709838180606	AfisC7G01711/AfisC5G01316	2	P
GO:0009736	cytokinin-activated signaling pathway	3/73	121/29984	0.00324579013008259	0.00698670078848286	0.00257694310060081	AfisC5G06640/AfisC2G09123/AfisC8G01543	3	P
GO:2001280	positive regulation of unsaturated fatty acid biosynthetic process	2/73	35/29984	0.0033023786479995	0.00704877459320901	0.00259983812182181	AfisC1G01548/AfisC2G03109	2	P
GO:0009809	lignin biosynthetic process	4/73	267/29984	0.00413548525473185	0.00868110127852801	0.00320189810936176	AfisC2G00378/AfisC5G02537/AfisC8G01767/AfisC7G03865	4	P
GO:0048765	root hair cell differentiation	3/73	135/29984	0.00441128980338898	0.00918416073820329	0.00338744428387937	AfisC1G09395/AfisC3G03591/AfisC1G06414	3	P
GO:0055089	fatty acid homeostasis	2/73	41/29984	0.00450850112508722	0.00931023809570857	0.00343394608586019	AfisC1G01548/AfisC2G03109	2	P
GO:0007067	mitotic nuclear division	4/73	284/29984	0.00513971820420021	0.0105281324505391	0.00388314872813089	AfisC5G05165/AfisC5G05934/AfisC2G05173/AfisC1G02953	4	P
GO:0009682	induced systemic resistance	3/73	147/29984	0.00558853868595452	0.0113559106098596	0.00418846267831539	AfisC4G07033/AfisC4G01945/AfisC1G03441	3	P
GO:0010119	regulation of stomatal movement	4/73	304/29984	0.00651653272317691	0.0130330654463538	0.0048070568782656	AfisC3G01948/AfisC4G07033/AfisC4G01945/AfisC2G06981	4	P
GO:0010090	trichome morphogenesis	3/73	160/29984	0.00705797187437937	0.0138970919076927	0.00512574048812537	AfisC1G09395/AfisC4G07033/AfisC1G06843	3	P
GO:0009908	flower development	5/73	494/29984	0.00713425636022442	0.0139392393499769	0.00514128595999979	AfisC7G01711/AfisC5G01316/AfisC2G05675/AfisC5G03946/AfisC1G01137	5	P
GO:0000165	MAPK cascade	3/73	167/29984	0.00793537049033362	0.0153861382026316	0.00567495358489106	AfisC6G01798/AfisC1G03138/AfisC8G02359	3	P
GO:0010073	meristem maintenance	2/73	62/29984	0.0100605952096487	0.0193590241155362	0.00714029484576345	AfisC8G04343/AfisC8G04333	2	P
GO:0010093	specification of floral organ identity	2/73	65/29984	0.0110143526340019	0.0210349290904999	0.007758428052443	AfisC1G02131/AfisC5G03949	2	P
GO:0051726	regulation of cell cycle	3/73	191/29984	0.0114168465034909	0.0216408881484081	0.00798192724910202	AfisC1G01548/AfisC2G03109/AfisC5G05632	3	P
GO:0048577	negative regulation of short-day photoperiodism, flowering	2/73	68/29984	0.0120064317328131	0.0225422163890612	0.00831436907843533	AfisC2G01075/AfisC2G04858	2	P
GO:0009740	gibberellic acid mediated signaling pathway	3/73	195/29984	0.0120698481453241	0.0225422163890612	0.00831436907843533	AfisC3G04397/AfisC3G08836/AfisC8G01770	3	P
GO:0009628	response to abiotic stimulus	3/73	211/29984	0.0148940122038137	0.0272163964012135	0.010038372481177	AfisC8G04333/AfisC1G07351/AfisC5G05632	3	P
GO:0006461	protein complex assembly	2/73	79/29984	0.0159624007566167	0.0289603556584331	0.010681606521345	AfisC5G05165/AfisC1G02955	2	P
GO:0030307	positive regulation of cell growth	2/73	87/29984	0.0191417953322676	0.0344823830808225	0.0127183261259561	AfisC7G01711/AfisC5G01316	2	P
GO:0042752	regulation of circadian rhythm	2/73	95/29984	0.0225638273786969	0.0403606489731621	0.0148864391156711	AfisC2G04858/AfisC3G04939	2	P
GO:0009686	gibberellin biosynthetic process	2/73	97/29984	0.0234560349752049	0.0416631670188954	0.0153668539771309	AfisC3G04397/AfisC3G08836	2	P
GO:1901990	regulation of mitotic cell cycle phase transition	1/73	10/29984	0.024084883330733	0.0424830580972651	0.0156692588920704	AfisC1G02955	1	P
GO:0009867	jasmonic acid mediated signaling pathway	3/73	257/29984	0.0249372735188491	0.0436832239571564	0.0161119226364978	AfisC3G04397/AfisC3G08836/AfisC3G03591	3	P
GO:0080086	stamen filament development	2/73	101/29984	0.0252833805826291	0.0439861552601903	0.0162236544473972	AfisC3G04397/AfisC3G08836	2	P
GO:2000242	negative regulation of reproductive process	1/73	11/29984	0.0264616699964048	0.0457228855720191	0.0168642221960618	AfisC8G04333	1	P
GO:0045995	regulation of embryonic development	2/73	107/29984	0.0281293916664258	0.0482761181302172	0.0178059449382069	AfisC1G01548/AfisC2G03109	2	P
GO:0035987	endodermal cell differentiation	1/73	12/29984	0.0288327472355957	0.0488234519856087	0.0180078210804773	AfisC8G01767	1	P
GO:2000029	regulation of proanthocyanidin biosynthetic process	1/73	12/29984	0.0288327472355957	0.0488234519856087	0.0180078210804773	AfisC2G04858	1	P
