# Supplementary material for: Transcriptome and genome-wide analysis of the potential role of SKP1 gene family in the development of floral organs of two related species of Allium fistulosum
Source: Front Plant Sci. 2024 Nov 7;15:1470780. doi: 10.3389/fpls.2024.1470780 (PMC11578749; doi:10.3389/fpls.2024.1470780)
Supplement: Supplementary file 5 [file Table4.xls]

ID	Description	GeneRatio	BgRatio	pvalue	p.adjust	qvalue	geneID	Count
ko04341	Hedgehog signaling pathway - fly	5/5	59/8301	1.52607819108628e-11	1.13302404607373e-10	NA	AfisC5G05165/AfisC5G05934/AfisC2G05173/AfisC1G02955/AfisC1G02953	5
ko04350	TGF-beta signaling pathway	5/5	65/8301	2.51783121349718e-11	1.13302404607373e-10	NA	AfisC5G05165/AfisC5G05934/AfisC2G05173/AfisC1G02955/AfisC1G02953	5
ko04710	Circadian rhythm	5/5	83/8301	8.85044791331773e-11	2.65513437399532e-10	NA	AfisC5G05165/AfisC5G05934/AfisC2G05173/AfisC1G02955/AfisC1G02953	5
ko04114	Oocyte meiosis	5/5	137/8301	1.13873033980399e-09	1.97662402532933e-09	NA	AfisC5G05165/AfisC5G05934/AfisC2G05173/AfisC1G02955/AfisC1G02953	5
ko04310	Wnt signaling pathway	5/5	139/8301	1.2256270552194e-09	1.97662402532933e-09	NA	AfisC5G05165/AfisC5G05934/AfisC2G05173/AfisC1G02955/AfisC1G02953	5
ko04111	Cell cycle - yeast	5/5	141/8301	1.31774935021955e-09	1.97662402532933e-09	NA	AfisC5G05165/AfisC5G05934/AfisC2G05173/AfisC1G02955/AfisC1G02953	5
ko04110	Cell cycle	5/5	172/8301	3.60612414396148e-09	4.63644532795047e-09	NA	AfisC5G05165/AfisC5G05934/AfisC2G05173/AfisC1G02955/AfisC1G02953	5
ko04120	Ubiquitin mediated proteolysis	5/5	198/8301	7.34674621110771e-09	8.26508948749618e-09	NA	AfisC5G05165/AfisC5G05934/AfisC2G05173/AfisC1G02955/AfisC1G02953	5
ko04141	Protein processing in endoplasmic reticulum	5/5	358/8301	1.45245961011071e-07	1.45245961011071e-07	NA	AfisC5G05165/AfisC5G05934/AfisC2G05173/AfisC1G02955/AfisC1G02953	5
