# Supplementary material for: Transcriptome and genome-wide analysis of the potential role of SKP1 gene family in the development of floral organs of two related species of Allium fistulosum
Source: Front Plant Sci. 2024 Nov 7;15:1470780. doi: 10.3389/fpls.2024.1470780 (PMC11578749; doi:10.3389/fpls.2024.1470780)
Supplement: Supplementary file 6 [file Table5.xls]

ID	Description	GeneRatio	BgRatio	pvalue	p.adjust	qvalue	geneID	Count
ko04217	Necroptosis	42/714	202/8301	4.62314103399677e-08	1.03096045058128e-05	1.00249163474035e-05	AfisC3G03884/AfisC8G05741/AfisC6G02194/AfisC8G02025/AfisC3G05227/AfisC3G05223/AfisC3G05208/AfisC3G05209/AfisC2G07336/AfisC2G07337/AfisC7G00344/AfisC4G04221/AfisC4G00646/AfisC1G02094/AfisC4G06830/AfisC4G06832/AfisC4G06833/AfisC4G06834/AfisC5G05973/AfisC6G01110/AfisC6G01103/AfisC6G01104/AfisC1G04654/AfisC3G06909/AfisC4G04187/AfisC7G00167/AfisC1G03217/AfisC1G03214/AfisC1G04517/AfisC1G04519/AfisC1G04…	42
ko00945	Stilbenoid, diarylheptanoid and gingerol biosynthesis	15/714	41/8301	6.83519962859982e-07	7.62124758588879e-05	7.4107953867977e-05	AfisC3G03832/AfisC3G03838/AfisC3G03824/AfisC3G03825/AfisC3G03826/AfisC3G03805/AfisC3G03809/AfisC4G00857/AfisC1G04464/AfisC6G02754/AfisC6G02752/AfisC6G02821/AfisC1G05579/AfisC3G03413/AfisC3G08347	15
